# Supplementary material for: Long-term immunogenicity and immune memory response to the hepatitis B antigen in the RTS,S/AS01E malaria vaccine in African children: a randomized trial
Source: Hum Vaccin Immunother. 2020 Jan 17;16(6):1464–70. doi: 10.1080/21645515.2019.1695457 (PMC7482624; doi:10.1080/21645515.2019.1695457)
Supplement: Supplemental Material [file KHVI_A_1695457_SM1032.zip]

Archive with 3 entries (3 files):
- Supplementary table 1.docx
- Supplementary Table 2.docx
- Supplementary Text.docx
